# Supplementary material for: Synthesis of SAPO-34 Nanoplates with High Si/Al Ratio and Improved Acid Site Density
Source: Nanomaterials (Basel). 2021 Nov 25;11(12):3198. doi: 10.3390/nano11123198 (PMC8703864; doi:10.3390/nano11123198)
Supplement: Supplementary file 1 [file nanomaterials-11-03198-s001.zip]

Archive with 1 entries (1 files):
- nanomaterials-1454611-supplementary.pdf
